# Supplementary material for: Molecular characterisation of atypical BSE prions by mass spectrometry and changes following transmission to sheep and transgenic mouse models
Source: PLoS One. 2018 Nov 8;13(11):e0206505. doi: 10.1371/journal.pone.0206505 (PMC6224059; doi:10.1371/journal.pone.0206505)
Supplement: S2 File — (ZIP) [file pone.0206505.s015.zip]

Archive with 1 entries (1 files):
- S2 File.pzfx
